# Supplementary material for: Fatty Acid β-Oxidation May Be Associated with the Erythropoietin Resistance Index in Stable Patients Undergoing Haemodialysis
Source: Diagnostics (Basel). 2024 Oct 16;14(20):2295. doi: 10.3390/diagnostics14202295 (PMC11506985; doi:10.3390/diagnostics14202295)
Supplement: Supplementary file 1 [file diagnostics-14-02295-s001.zip]

Archive with 1 entries (1 files):
- diagnostics-3232088-supplementary.pdf
